# Supplementary material for: Successful Dissemination of Plasmid-Mediated Extended-Spectrum β-Lactamases in Enterobacterales over Humans to Wild Fauna
Source: Microorganisms. 2021 Jul 9;9(7):1471. doi: 10.3390/microorganisms9071471 (PMC8305760; doi:10.3390/microorganisms9071471)
Supplement: Supplementary file 1 [file microorganisms-09-01471-s001.zip]

Archive with 1 entries (1 files):
- microorganisms-1289184-supplementary.pdf
